# Supplementary material for: Construction of an Overexpression Library for Chinese Cabbage Orphan Genes in Arabidopsis and Functional Analysis of BOLTING RESISTANCE 4-Mediated Flowering Delay
Source: Plants (Basel). 2025 Jun 25;14(13):1947. doi: 10.3390/plants14131947 (PMC12252378; doi:10.3390/plants14131947)
Supplement: Supplementary file 1 [file plants-14-01947-s001.zip]

Archive with 2 entries (2 files):
- plants-3721884-Supplementary Figures.pdf
- plants-3721884-Supplementary Tables.xlsx
