# Supplementary material for: Construction of an Overexpression Library for Chinese Cabbage Orphan Genes in Arabidopsis and Functional Analysis of BOLTING RESISTANCE 4-Mediated Flowering Delay
Source: Plants (Basel). 2025 Jun 25;14(13):1947. doi: 10.3390/plants14131947 (PMC12252378; doi:10.3390/plants14131947)
Supplement: Supplementary file 1 [file plants-14-01947-s001.zip › plants-3721884-Supplementary Tables.xlsx]

## Sheet: Table S1
Supplementary Table S1. Information of twenty BrOGs.
Gene IDs	Gene names	Chromosome localization	Gene length (bp)	Exon numbers
BraSca000270	BrOG129	Scaffold	231	1
BraSca000627	BrOG130	Scaffold	579	3
BraA10002884	BrOG131	A10	288	1
BraSca000661	BrOG132	Scaffold	198	1
BraSca000441	BrOG133	Scaffold	291	1
BraSca001291	BrOG134	Scaffold	210	1
BraSca000553	BrOG135	Scaffold	153	1
BraA10000759	BrOG136	A10	1222	5
BraSca001039	BrOG137	Scaffold	228	1
BraSca001087	BrOG138	Scaffold	274	2
BraSca000502	BrOG139	Scaffold	153	1
BraSca000423	BrOG140	Scaffold	416	2
BraSca000143	BrOG141	Scaffold	222	1
BraSca000289	BrOG142 (BR4)	Scaffold	207	1
BraSca001249	BrOG143	Scaffold	174	1
BraSca000160	BrOG144	Scaffold	234	1
BraSca000544	BrOG145	Scaffold	821	4
BraSca000146	BrOG146	Scaffold	345	1
BraSca000578	BrOG147	Scaffold	833	2
BraSca000335	BrOG148	Scaffold	195	1

## Sheet: Table S2
Supplementary Table S2. Primer pairs used for vector construction in this study.
Primer name	Sequence (5'→3')	Primer purpose
35sred-0129-F	TAGACCCGGGCTCGATCATAGGGACATCTGAAATGATCT	Over-expression vectors construction
35sred-0129-R	CTGCGGCCGCCTCGAATGATAACACAATGGGAAGAGGCA
35sred-0130-F	TAGACCCGGGCTCGACTACAACTGCAAAAGCATGTAC	Over-expression vectors construction
35sred-0130-R	CTGCGGCCGCCTCGAATGGTATATCTTTTGGTAACACGAC
35sred-0131-F	TAGACCCGGGCTCGAATGAAACAAAGACTAAGACAAATC	Over-expression vectors construction
35sred-0131-R	CTGCGGCCGCCTCGATCAACGACGGAACCCACC
35sred-0132-F	TAGACCCGGGCTCGATTACTCTCCGGGTTCTTCC	Over-expression vectors construction
35sred-0132-R	CTGCGGCCGCCTCGAATGCCCGGGAGTTTGTTC
35sred-0133-F	TAGACCCGGGCTCGAATGTCAAGCGACAACAATGAGCA	Over-expression vectors construction
35sred-0133-R	CTGCGGCCGCCTCGATCATGGGTTGTGACTTCTTCTGG
35sred-0134-F	TAGACCCGGGCTCGAATGTTTTGGGCGGTTTCCTCC	Over-expression vectors construction
35sred-0134-R	CTGCGGCCGCCTCGATTACAGGAGCAGTTCCTGGACG
35sred-0135-F	TAGACCCGGGCTCGATCACTTCCACCACGTCTCATC	Over-expression vectors construction
35sred-0135-R	CTGCGGCCGCCTCGAATGAAGGTGGTCAAGGCAGAGG
35sred-0136-F	TAGACCCGGGCTCGAATGAGGCTAAGGGATCCTGAAGC	Over-expression vectors construction
35sred-0136-R	CTGCGGCCGCCTCGATCAGTTTGCTAGAAGAACCTGC
35sred-0137-F	TAGACCCGGGCTCGAATGGATGTTCTCAAATTGCAT	Over-expression vectors construction
35sred-0137-R	CTGCGGCCGCCTCGATTAATCTTGATCAGAATCGAAATCG
35sred-0138-F	TAGACCCGGGCTCGAATGGCTGACGGCCCTAACT	Over-expression vectors construction
35sred-0138-R	CTGCGGCCGCCTCGACTAGCCCGCTCTGCCTTCA
35sred-0139-F	TAGACCCGGGCTCGAATGCTGGAGTTGATGAAGATCACC	Over-expression vectors construction
35sred-0139-R	CTGCGGCCGCCTCGATCACGTCGGTATCTGCTGATGG
35sred-0140-F	TAGACCCGGGCTCGAATGCCCGCTCTAATGTGC	Over-expression vectors construction
35sred-0140-R	CTGCGGCCGCCTCGACTATTTGCCGATCGACTGCC
35sred-0141-F	TAGACCCGGGCTCGAATGGAGCCAATGGTGTGG	Over-expression vectors construction
35sred-0141-R	CTGCGGCCGCCTCGACTAATCATCGCAGAGAGACTGG
35sred-0142-F	TAGACCCGGGCTCGAATGGATCCTCCCAGATCCGGT	Over-expression vectors construction
35sred-0142-R	CTGCGGCCGCCTCGATCAGTTGGCGCCTGCTGA
35sred-0143-F	TAGACCCGGGCTCGAATGATGCTACTCACTCGAGACAAG	Over-expression vectors construction
35sred-0143-R	CTGCGGCCGCCTCGACTAGCTCCACCACGATGGC
35sred-0144-F	TAGACCCGGGCTCGAATGGAGTGTGTTGGTGCTGTG	Over-expression vectors construction
35sred-0144-R	CTGCGGCCGCCTCGATCAGAAATTTGAATCAGTGGCACG
35sred-0145-F	TAGACCCGGGCTCGAATGGATCGAAACTTCATGTATAGTC	Over-expression vectors construction
35sred-0145-R	CTGCGGCCGCCTCGACTATTCTGACAATAGATTTTTTCCC
35sred-0146-F	TAGACCCGGGCTCGATTAAGGTTTATGCCGATCAATGT	Over-expression vectors construction
35sred-0146-R	CTGCGGCCGCCTCGAATGAAGCATCGATCGACACTCA
35sred-0147-F	TAGACCCGGGCTCGATTAGTACTTACCCTGGGTTGTACTG	Over-expression vectors construction
35sred-0147-R	CTGCGGCCGCCTCGAATGATCTTGTGGTCTTTCGGTGG
35sred-0148-F	TAGACCCGGGCTCGATCAAATGGTTCTGATAAATCGAGGC	Over-expression vectors construction
35sred-0148-R	CTGCGGCCGCCTCGAATGTCGAGCAATTTGGAGGCG
GFP-BR4-F	GAGCTCGGTACCCGGGGATCCATGGATCCTCCCAGATCC	Construction of subcellular localization vector
GFP-BR4-R	GCCCTTGCTCACCATGTCGACGTTGGCGCCTGCTGAAGC
GUS-BR4-F	ACGAATTCGAGCTCGTGAAATTAATAACTAAGAAAATGG	Construction of GUS vector
GUS-BR4-R	CTCAGATCTACCATGGGTTGAGCCTTACCTCCC
Hyg-501-F	GAGCATATACGCCCGGAGTC	The GUS positive plants were verified
Hyg-501-R	CAAGACCTGCCTGAAACCGA

## Sheet: Table S3
Supplementary Table S3. Primer pairs used for qRT-PCR in this study.
Primer name	Sequence (5'→3')	Primer purpose
BR4-qrt-F	AAGTTCTCCAGGAGTAAATCCC	qRT-PCR analyses
BR4-qrt-R	CTAAGTTGTACGCCTCCCAA
Br18SrRNA-qrt-F	GTTCTTAGTTGGTGGAGCGATTT	qRT-PCR analyses
Br18SrRNA-qrt-R	ACCTGTTATTGCCTCAAACTTCC
AtActin-qrt-F	ACATCCCACCTACTGGTCT	qRT-PCR analyses
AtActin-qrt-R	GCATCTTGGTATTGCTGGTAC
AtFT-qrt-F	CAACCTCACCTCCGAGAATAT	qRT-PCR analyses
AtFT-qrt-R	TGCCAAAGGTTGTTCCAGTTGT
AtSOC1-qrt-F	CTTCTAAACGTAAACTCTTGGGAGAAG	qRT-PCR analyses
AtSOC1-qrt-R	CCTCGATTGAGCATGTTCCTATG
AtFRI-qrt-F	TGGAGGAAAAGGTTGATGACTGA	qRT-PCR analyses
AtFRI-qrt-R	GGACAAGAAACTGTGACCGCTTC
AtFLC-qrt-F	GACTAGAGCCAAGAAGACCG	qRT-PCR analyses
AtFLC-qrt-R	GAAGATTGTCGGAGATTTGT
